# Supplementary material for: Epidemiology and Surveillance of Influenza Viruses in Uganda between 2008 and 2014
Source: PLoS One. 2016 Oct 18;11(10):e0164861. doi: 10.1371/journal.pone.0164861 (PMC5068740; doi:10.1371/journal.pone.0164861)
Supplement: S2 File — (XLS) [file pone.0164861.s002.xls]

## Sheet: Temperature_Cases
	Month	Rainfall	Humidity	Temperature	Cases
	2008-10-01	152.44	71.8333	22.9441	12
	2008-11-01	109.233	64.5	23.2311	24
	2008-12-01	68.5667	56.3333	23.752	6
	2009-01-01	79.2667	59.3333	24.1667	11
	2009-02-01	77.6	63.8333	24.3167	7
	2009-03-01	61.5667	59.6667	24.9333	17
	2009-04-01	150.433	70.8333	23.1833	0
	2009-05-01	163.267	71.1667	23.2333	1
	2009-06-01	39.7333	61.8333	23.4167	0
	2009-07-01	53	66.8333	22.9167	11
	2009-08-01	124.933	66.8333	23.4667	20
	2009-09-01	136.167	69.1667	23.3667	14
	2009-10-01	127.733	69.3333	23.45	36
	2009-11-01	143.667	68.1667	23.5833	20
	2009-12-01	77.5333	69.8333	23.2833	2
	2010-01-01	46.1333	63	24.5	2
	2010-02-01	86.8	67.1667	24.4833	1
	2010-03-01	129.767	66.6667	24.0167	2
	2010-04-01	181.533	71.6667	24.1667	2
	2010-05-01	159.6	73.5	23.5667	3
	2010-06-01	114.5	71.3333	23.2	8
	2010-07-01	91.6767	70.8333	22.6833	25
	2010-08-01	67.7767	72.5	22.75	8
	2010-09-01	156.5	73	22.8167	2
	2010-10-01	160.3	70	23.2333	25
	2010-11-01	128.156	66.3333	23.3333	16
	2010-12-01	70.4656	64.5	22.9167	9
	2011-01-01	31.5	55	23.7667	3
	2011-02-01	13.7333	55.1667	24.2833	2
	2011-03-01	166.133	63	24.0667	0
	2011-04-01	121.333	68	23.7667	5
	2011-05-01	147.233	73.3333	22.957	0
	2011-06-01	136.1	72.8333	22.6883	2
	2011-07-01	78.4333	70.8333	22.3976	1
	2011-08-01	199.667	76.3333	21.8833	20
	2011-09-01	212.533	74.8333	22.2907	27
	2011-10-01	254.167	72	22.836	26
	2011-11-01	188.433	74.1667	22.57	16
	2011-12-01	84	66.6667	23.0898	1
	2012-01-01	3.26667	54.7097	24.332	0
	2012-02-01	57.7333	54.8448	25.0161	0
	2012-03-01	62.7667	59.1889	24.8817	11
	2012-04-01	130.067	71.7222	23.1819	7
	2012-05-01	137.767	72.8011	22.971	0
	2012-06-01	160.633	72.9889	22.6	1
	2012-07-01	89.6667	74.828	22.0144	7
	2012-08-01	150.933	74.1183	22.3748	2
	2012-09-01	188	72.3889	22.5672	14
	2012-10-01	148.333	70.1446	23.3825	24
	2012-11-01	152.933	68.6944	22.9561	12
	2012-12-01	128.833	67.0054	22.8939	3
	2013-01-01	92.5333	63.0914	24.7032	5
	2013-02-01	46.3667	58.0952	24.1827	4
	2013-03-01	172.3	66.7258	24.2841	4
	2013-04-01	120.4	70.8111	23.5806	6
	2013-05-01	111.933	69.3065	23.8949	7
	2013-06-01	64.6667	67.9444	23.4167	21
	2013-07-01	119.5	69.5645	22.6398	16
	2013-08-01	165.467	73.0591	22.5452	10
	2013-09-01	213.3	72.4833	23.1011	4
	2013-10-01	164.9	71.9194	23.3059	6
	2013-11-01	148.3	69.5644	23.416	13
	2013-12-01	86.1	67.5323	23.7978	9
	2014-01-01	28.5333	62.5362	24.7683	3
	2014-02-01	8.13333	52.4643	25.0905	1
	2014-03-01	107.6	61.3495	24.9783	12
	2014-04-01	174.933	72.4167	23.9867	14
	2014-05-01	174.5	71.8763	23.3445	10
	2014-06-01	92.6333	68.3111	23.2556	18
	2014-07-01	50.1333	65.9892	23.1242	36
	2014-08-01	194.8	72.4355	22.6108	11
	2014-09-01	134.933	70.7688	23.15	0
	2014-10-01	197.967	69.0833	23.3188	5
	2014-11-01	212.1	67.2586	23.2928	2
	2014-12-01	44.1667	61.9529	23.5672	2
					687
